# Supplementary material for: Photodynamic Effects with 5-Aminolevulinic Acid on Cytokines and Exosomes in Human Peripheral Blood Mononuclear Cells from Patients with Crohn’s Disease
Source: Int J Mol Sci. 2023 Feb 25;24(5):4554. doi: 10.3390/ijms24054554 (PMC10003466; doi:10.3390/ijms24054554)
Supplement: Supplementary file 1 [file ijms-24-04554-s001.zip]

Archive with 2 entries (2 files):
- Figure S1 step 1-5.pdf
- Figure S2 step 1-4.pdf
